# Supplementary material for: AXL expression reflects tumor-immune cell dynamics impacting outcome in non-small cell lung cancer patients treated with immune checkpoint inhibitor monotherapy
Source: Front Immunol. 2024 Aug 21;15:1444007. doi: 10.3389/fimmu.2024.1444007 (PMC11375292; doi:10.3389/fimmu.2024.1444007)
Supplement: Supplementary file 8 [file Table1.xlsx]

## Sheet: Ark1
Table S1. Baseline demographic, disease- and treatment characteristics of NSCLC patients analyzed in the study
			AXL IHC cohort		AXL IHC cohort		AXL IHC cohort		WES subset		WES subset		WES subset		IMC subset
			First line		Second line		All patients		First line		Second line		All patients		All patients
N total			29		82		111		9		35		44		14
Age (years)1	Median2		73 [55- 89]		70 [38-84]		70 [38 - 89]		73 [60-85]		69 [54-80]		69.5 [54-85]		71 [58-79]
	<65 years		5 (17%)		25 (31%)		30 (27%)		1 (11%)		12 (34%)		13 (29%)		2 (14%)
	65-75 years		16 (55%)		45 (55%)		61 (55%)		5 (56%)		19 (55%)		24 (55%)		11 (79%)
	>75 years		8 (28%)		12 (14%)		20 (18%)		3 (33%)		4 (11%)		7 (16%)		1 (7%)
Sex1	Men		16 (55%)		45 (55%)		61 (55%)		7 (78%)		20 (57%)		27 (61%)		10 (71%)
	Women		13 (45%)		37 (45%)		50 (45%)		2 (22%)		15 (43%)		17 (39%)		4 (29%)
Smoking history1	Non-smoker		2 (7%)		7 (9%)		9 (8%)		0		3 (9%)		3 (7%)		2 (14%)
	Ex-smoker		18 (62%)		56 (68%)		74 (67%)		7 (78%)		25 (71%)		32 (73%)		11 (79%)
	Current smoker		9 (31%)		15 (18%)		24 (22%)		2 (22%)		6 (17%)		8 (18%)		1 (7%)
	Missing		0		4 (5%)		4 (3%)		0		1 (3%)		1 (2%)		0
Performance status1,3	ECOG-PS 0-1		19 (66%)		62 (76%)		81 (73%)		6 (67%)		25 (71%)		31 (71%)		14 (100%)
	ECOG-PS 2-3		9 (31%)		19 (23%)		28 (25%)		3 (33%)		10 (29%)		13 (29%)		0
	Missing		1 (3%)		1 (1%)		2 (2%)		0		0		0		0
Stage of disease1	Stage III		6 (21%)		0		6 (5%)		3 (33%)		0		3 (7%)		0
	Stage IV		23 (79%)		82 (100%)		105 (95%)		6 (67%)		35 (100%)		41 (93%)		14 (100%)
Metastatic sites1,4	Number of organs with distant metastases2		1 [0-5]		1 [1-6]		1 [0-6]		1 [0-4]		1 [1-5]		1 [0-5]		1 [1-5]
	Brain5		5 (17%)		12 (15%)		17 (15%)		2 (22%)		6 (17%)		8 (18%)		2 (14%)
	Liver		3 (10%)		15 (18%)		18 (16%)		1 (11%)		9 (26%)		10 (23%)		4 (29%)
	Bones		7 (24%)		31 (38%)		38 (34%)		2 (22%)		14 (40%)		16 (36%)		5 (36%)
Histology1	Non-squamous		18 (62%)		58 (71%)		76 (69%)		5 (56%)		20 (57%)		25 (57%)		7 (50%)
	Squamous		11 (38%)		24 (29%)		35 (31%)		4 (44%)		15 (43%)		19 (43%)		7 (50%)
EGFR mutation positive1			0		4 (5%)		4 (4%)		0		2 (6%)		2 (4%)		1 (7%)
PD-L1 TPS1	1-49%		0		62 (76%)		62 (56%)		0		26 (74%)		26 (59%)		9 (64%)
	≥ 50%		29 (100%)		20 (24%)		49 (44%)		9 (100%)		9 (26%)		18 (41%)		5 (36%)
Tumor tissue1	Pretreatment		29 (100%)		64 (78%)		93 (84%)		9 (100%)		29 (83%)		38 (86%)		12 (86%)
	Posttreatment		0		18 (22%)		18 (16%)		0		6 (17%)		6 (14%)		2 (14%)
Tumor tissue, site of biopsy1	Biopsy lung tumor		22 (76%)		45 (55%)		67 (61%)		7 (78%)		15 (43%)		22 (50%)		0
	Surgical resection lung tumor		2 (7%)		15 (18%)		17 (15%)		2 (22%)		14 (40%)		16 (36%)		14 (100%)
	Biopsy distant metastases		5 (17%)		22 (27%)		27 (24%)		0		6 (17%)		6 (14%)		0
AXL expression on cancer cells1	Median AXL Hscore2		20 [0-211]		0 [0-228]		0 [0-228]		115 [0-185]		0 [0-215]		1 [0-215]		0 [0-170]
	AXL Hscore=0		9 (31%)		47 (57%)		56 (51%)		2 [22%]		19 [54%]		21 (48%)		8 (57%)
	AXL Hscore>0		20 (69%)		35 (43%)		55 (49%)		7 [78%]		16 [46%]		23 (52%)		6 (43%)
	AXL Hscore>50		14 (48%)		17 (21%)		31 (28%)		6 [67%]		8 [23%]		14 (32%)		4 (29%)
	AXL Hscore>100		11 (38%)		12 (15%)		23 (21%)		5 [56%]		5 [14%]		10 (23%)		3 (21%)
	AXL Hscore>150		5 (17%)		5 (6%)		10 (9%)		2 [22%]		3 [9%]		5 (11%)		1 (7%)
	AXL Hscore>200		1 (3%)		3 (4%)		4 (4%)		0		1 [3%]		1 (2%)		0
AXL immune content (AXL IC)1	Median AXL IC(%)2		0 [0-8]		0 [0-10]		0 [0-10]		2 [0-3]		1 [0-5]		1 [0-5]		1 [0-5]
	AXL IC=0		15 (54%)		41 (52%)		56 (52%)		2 (22%)		15 (43%)		17 [39%]		5 (36%)
	AXL IC≥1%		13 (46%)		38 (48%)		51 (48%)		6 (67%)		20 (57%)		26 [59%]		9 (64%)
	AXL IC≥2%		9 (32%)		20 (25%)		29 (27%)		5 (56%)		12 (34%)		17 [39%]		3 (21%)
	Missing		1		3		4		1 (11%)		0		1 (2%)		0
Tumor infiltrating immune cells (Total IC)1	Median total IC(%)2		5 [0-20]		5 [0-30]		5 [0-30]		10 [1-20]		5 [0-20]		5 [0-20]		5 [1-10]
	Total IC=0		1 (3%)		8 (10%)		9 (8%)		0		1 (3%)		1 (2%)		0
	Total IC>0%		28 (97%)		71 (90%)		99 (92%)		9 (100%)		34 (97%)		43 (98%)		14 (100%)
	Total IC≥2%		22 (76%)		48 (61%)		70 (65%)		8 (89%)		24 (69%)		32 (73%)		13 (93%)
	Total IC≥5%		18 (62%)		42 (51%)		60 (56%)		8 (89%)		23 (66%)		31 (71%)		11 (79%)
	Missing		0		3		3		0		0		0		0
Line of therapy1	1. line		29 (100%)		0		29 (26%)		9 (100%)		0		9 (20%)		2 (14%)
	2. line		0		82 (100%)		82 (74%)		0		35 (100%)		35 (80%)		12 (86%)
Response to ICI by radiology1	Complete response		1 (3%)		0		1 (1%)		0		0		0		0
	Partial response		13 (46%)		18 (22%)		31 (28%)		5 (56%)		4 (11%)		9 (20%)		2 (14%)
	Stable disease		1 (3%)		15 (18%)		16 (14%)		1 (11%)		9 (26%)		10 (23%)		6 (43%)
	Progressive disease		13 (45%)		49 (60%)		62 (56%)		3 (33%)		22 (63%)		25 (57%)		6 (43%)
	Missing		1 (3%)		0		1 (1%)		0		0		0		0
Disease control rate6			0.52		0.4		0.43		0.67		0.37		0.43		8 (57%)
Median progression-free survival7			5.0 (0; 10.3)		2.0 (1.7; 2.3)		2.0 (1.5; 2.5)		7.0 (1.1, 29)		2.0 (1.5; 2,5)		2.0 (1.2; 2.8)		4.0 (1.6, 6.4)
Median overall survival7			18.0 (11; 25)		6.0 (4.4; 7.6)		7.0 (5.3; 8.7)		15.0 (0; 35)		5.0 (3.9; 6.1)		5.0 (2.8; 7.2)		8.0 (5.5, 10.4)
1 N(%)
2Median [min-max]
3Assessment by Eastern Cooperative Oncology Group (ECOG) scale, graded from 0 to 5
4 Patients may have more than one and other metastatic sites than the brain, liver and bones
5Whole brain radiotherapy or Gamma Knife radiosurgery were given in addition to ICI treatment
6Patients with response or stable disease due to ICI confirmed by radiology
7Months (95% CI)
