# Supplementary material for: AXL expression reflects tumor-immune cell dynamics impacting outcome in non-small cell lung cancer patients treated with immune checkpoint inhibitor monotherapy
Source: Front Immunol. 2024 Aug 21;15:1444007. doi: 10.3389/fimmu.2024.1444007 (PMC11375292; doi:10.3389/fimmu.2024.1444007)
Supplement: Supplementary file 9 [file Table2.xlsx]

## Sheet: table 2
Table S2. ICI efficacy measurements in NSCLC patients analyzed for AXL expression by immunohistochemistry (AXL IHC cohort)
	Overall survival1		Progression-free survival2		Disease control rate3
	Cox-PH	Kaplan-Meier	Cox-PH	Kaplan-Meier
	HR; p	MOS; p(logrank)	HR; p	MOS; p(logrank)	DCR; Chi Square
All patients (n=111)		7.0 months (CI 5.2; 8.7)		2 months (CI 1.5; 2.5)	0.44
AXL Hscore	1.0; 0.82		1.0; 0.76
AXL Hscore>0 vs AXL Hscore 0		7 vs 7 months; 0.67		3 vs 2 months; 0.32	49% vs 38%; 0.25
AXL Hscore>50 vs AXL Hscore 0		7 vs 7 months; 0.76		3 vs 2 months; 0.48	48% vs 38%; 0.36
AXL Hscore>100 vs AXL Hscore 0		7 vs 7 months; 0.81		3 vs 2 months; 0.38	48% vs 38%; 0.43
AXL Hscore>150 vs AXL Hscore 0		5 vs 7 months; 0.73		2 vs 2 months; 0.56	40% vs 38%; 0.91
AXL Hscore>200 vs AXL Hscore 0		5 vs 7 months; 0.09		2 vs 2 months; 0.34	25% vs 38%; 0.6
AXL Hscore>50 vs AXL Hscore<50		7 vs 7 months; 0.83		3 vs 2 months; 0.63	48% vs 42%; 0.53
AXL IC	0.89; 0.09		0.91; 0.15
AXL IC ≥1% vs AXL IC=0		9 vs 6 months ; 0.054		3 vs 2 months; 0.04	50% vs 36%; 0.14
AXL IC ≥2% vs AXL IC=0		10 vs 6 months; 0.052		5 vs 2 months; 0.04	57% vs 36%; 0.06
IC total	0.96; 0.08		0.97; 0.18
IC total>0% vs IC total=0		7 vs 6 months; 0.09		3 vs 2 months; 0.037	46% vs 11%; 0.04
IC total≥2% vs IC total<2%		8 vs 5 months; 0.054		3 vs 2 months; 0.011	49% vs 32%; 0.08
IC total≥5% vs IC total<5%		8 vs 5 months; 0.09		3 vs 2 months; 0.057	48% vs 38%; 0.3
First line vs second line		18 vs 6 months; 0.031		5 vs 2 months; 0.054	54% vs 40%; 0.22
PD-L1 TPS 1-49% vs ≥50%		5 vs 14 months; 0.014		2 vs 4 months; 0.009	36% vs 54%; 0.05
ECOG 0-1 vs 2-3		9 vs 3 months; <0.001		3 vs 2 months; 0.049	50% vs 29%; 0.05
Status with brain metastases yes/no		5 vs 7 months; 0.05		2 vs 3 months; 0.051	18% vs 48%; 0.02
Status with liver and/or bone metastases yes/no		5 vs 10 months; <0.001		2 vs 3 months; 0.002	35% vs 49%; 0.14
Stage III vs IV		n.r.vs 7 months; 0.012		n.r. vs 2 months; 0.005	80% vs 42%; 0.09
Non-squamous vs squamous		7 vs 7 months; 0.35		3 vs 2 months; 0.36	45% vs 40%; 0.6
Age category, <65, 65-74, >75		6 vs 9 vs 5 months; 0.21		2 vs 3 vs 2 months; 0.08	37% vs 49% vs 37%: 0.43
Gender, men vs women		7 vs 7 months; 0.49		2 vs 3 months; 0.6	43% vs 45%; 0.81
First line subset (n=29)		18 months (CI 11; 25)		5 months (CI 0; 10.3)	0.54
AXL Hscore	1.0; 0.47		0.99; 0.26
AXL Hscore>0 vs AXL Hscore 0		15 vs 18 months; 0.36		7 vs 2 months; 0.07	65% vs 25%; 0.055
AXL Hscore>50 vs AXL Hscore 0		15 vs 18 months; 0.33		7 vs 2 months; 0.09	71% vs 25%; 0.035
AXL Hscore>100 vs AXL Hscore 0		15 vs 18 months; 0.27		15 vs 2 months; 0.07	73% vs 25%; 0.04
AXL Hscore>150 vs AXL Hscore 0		15 vs 18 months; 0.5		15 vs 2 months; 0.14	80% vs 25%; 0.053
AXL Hscore>200 vs AXL Hscore 0		7 vs 18 months; 0.19		7 vs 2 months; 0.99	100% vs 25%; 0.13
AXL Hscore>50 vs AXL Hscore<50		15 vs 18 months; 0.44		7 vs 3 months; 0.26	71% vs 36%; 0.058
AXL IC	1.06; 0.68		1.01; 0.93
AXL IC ≥1% vs AXL IC=0		19 vs 18 months; 0.85		7 vs 3 months; 0.92	58% vs 47%; 0.55
AXL IC ≥2% vs AXL IC=0		22 vs 18 months; 0.71		15 vs 3 months; 0.69	75% vs 47%; 0.19
IC total	0.96; 0.39		0.96; 0.34
IC total>0% vs IC total=0		15 vs 18 months; 0.77		5 vs 4 months; 0.56	52% vs 100%; 0.34
IC total≥2% vs IC total<2%		15 vs 18 months; 0.83		7 vs 3 months; 0.87	57% vs 43%; 0.51
IC total≥5% vs IC total<5%		15 vs 18 months; 0.95		7 vs 3 months; 0.81	59% vs 56%; 0.49
PD-L1 1-49% vs ≥50%		N.A.		N.A.	N.A.
ECOG 0-1 vs 2-3		18 vs 7 months; 0.51		7 vs 5 months; 0.9	56% vs 56%; 1
Status with brain metastases yes/no		4 vs 19 months; 0.001		2 vs 7 months; 0.008	0% vs 62%; 0.008
Status with liver and/or bone metastases yes/no		8 vs 18 months; 0.11		3 vs 7 months; 0.36	37% vs 60%; 0.28
Stage III vs IV		n.r vs 11 months; 0.027		n.r. vs 3 months; 0.01	80% vs 48%; 0.19
Non-squamous vs squamous		15 vs 18 months; 0.68		5 vs 4 months; 0.46	53% vs 55%; 0.93
Age category, <65, 65-74, >75		11 vs 19 vs 7 months; 0.27		3 vs 7 vs 3 months, 0.65	40% vs 63% vs 43%; 0.55
Gender, men vs women		18 vs 15 months; 0.97		2 vs 7 months; 0.95	50% vs 58%; 0.66
Second line subset (n=82)		6.0 months (CI 4.4; 7.6)		2 months (CI 1.7; 2.3)	0.4
AXL Hscore	1.004; 0.04		1.0; 0.14
AXL Hscore>0 vs AXL Hscore 0		5 vs 7 months; 0.47		2 vs 2 months; 0.67	40% vs 40%; 1
AXL Hscore>50 vs AXL Hscore 0		4 vs 7 months; 0.18		2 vs 2 months; 0.27	29% vs 40%; 0.42
AXL Hscore>100 vs AXL Hscore 0		3 vs 7 months; 0.067		2 vs 2 months; 0.34	25% vs 40%; 0.32
AXL Hscore>150 vs AXL Hscore 0		2 vs 7 months; 0.01		2 vs 2 months; 0.14	0% vs 40%; 0.074
AXL Hscore>200 vs AXL Hscore 0		5 vs 7 months; 0.10		2 vs 2 months; 0.13	0% vs 40%; 0.16
AXL Hscore>50 vs AXL Hscore<50		4 vs 7 months; 0.17		2 vs 2 months; 0.19	29% vs 43%; 0.31
AXL IC	0.84; 0.039		0.89; 0.13
AXL IC ≥1% vs AXL IC=0		7 vs 4 months; 0.02		3 vs 2 months, 0.024	47% vs 32%; 0.15
AXL IC ≥2% vs AXL IC=0		7 vs 4 months; 0.039		3 vs 2 months; 0.06	50% vs 32%; 0.17
IC total	0.96; 0.15		0.98; 0.47
IC total>0% vs IC total=0		6 vs 5 months; 0.17		2 vs 2 months; 0.08	44% vs 0%; 0.02
IC total≥2% vs IC total<2%		7 vs 4 months; 0.038		2 vs 2 months; 0.026	46% vs 29%; 0.14
IC total≥5% vs IC total<5%		7 vs 4 months; 0.062		2 vs 2 months; 0.08	43% vs 35%; 0.48
PD-L1 1-49% vs ≥50%		5 vs 7 months; 0.25		2 vs 3 months; 0.12	36% vs 55%; 0.12
ECOG 0-1 vs 2-3		7 vs 3 months; <0.001		3 vs 2 months; <0.001	48% vs 16%; 0.01
Status with brain metastases yes/no		5 vs 6 months; 0.48		2 vs 2 months; 0.36	25% vs 43%; 0.24
Status with liver and/or bone metastases yes/no		4 vs 8 months; <0.001		2 vs 2 months; 0.005	34% vs 45%; 0.34
Stage III vs IV		N.A.		N.A.	N.A.
Non-squamous vs squamous		6 vs 4 months; 0.25		2 vs 2 months; 0.37	43% vs 33%; 0.41
Age category, <65, 65-74, >75		6 vs 6 vs 3 months; 0.49		2 vs 2 vs 2 months; 0.16	36% vs 44% vs 33%; 0.68
Gender, men vs women		6 vs 5 months; 0.44		2 vs 2 months; 0.61	40% vs 41%; 0.96
1Overall survival was calculated from the start of ICI treatment until follow-up or death of any cause.
2Progression-free survival was calculated from the start of ICI treatment to date of confirmed progression, death of any cause or last follow-up.
3The disease control rate (DCR) was defined as the proportion of patients achieving response or stable disease due to ICI treatment.
