# Supplementary material for: AXL expression reflects tumor-immune cell dynamics impacting outcome in non-small cell lung cancer patients treated with immune checkpoint inhibitor monotherapy
Source: Front Immunol. 2024 Aug 21;15:1444007. doi: 10.3389/fimmu.2024.1444007 (PMC11375292; doi:10.3389/fimmu.2024.1444007)
Supplement: Supplementary file 10 [file Table3.xlsx]

## Sheet: Table 2 WES
Table S3. ICI efficacy measurements in NSCLC patients analyzed by whole exome sequencing (WES subset)
	Overall survival1		Progression-free survival2		Disease control rate3
	Cox-PH	Kaplan-Meier	Cox-PH	Kaplan-Meier
	HR;p	MOS; p(logrank)	HR;p	MOS; p(logrank)	DCR; Chi Square
All patients (n=44)		5 months (CI 2.8; 7.2)		2 months (CI 1.2; 2.8)	0.43
AXL Hscore	0.99; 0.5		0.99; 0.13
AXL Hscore>0 vs AXL Hscore 0		5 vs 7 months; 0.61		4 vs 2 months; 0.041	52% vs 33%; 0.21
AXL Hscore>50 vs AXL Hscore 0		5 vs 7 months; 0.43		4 vs 2 months; 0.037	57% vs 33%; 0.16
AXL Hscore>100 vs AXL Hscore 0		5 vs 7 months; 0.49		4 vs 2 months; 0.03	60% vs 33%; 0.16
AXL Hscore>150 vs AXL Hscore 0		5 vs 7 months; 0.64		2 vs 2 months; 0.08	40% vs 33%; 0.78
AXL Hscore>200 vs AXL Hscore 0		5 vs 7 months; 0.54		2 vs 2 months; 0.78	0% vs 33%; 0.48
AXL Hscore>50 vs AXL Hscore<50		5 vs 5 months; 0.39		4 vs 2 months; 0.06	57% vs 37%; 0.2
AXL IC	0.95; 0.67		0.92; 0.54
AXL IC ≥1% vs AXL IC=0		7 vs 4 months; 0.44		3 vs 2 months; 0.37	46% vs 35%; 0.48
AXL IC ≥2% vs AXL IC=0		7 vs 4 months; 0.4		3 vs 2 months; 0.32	52% vs 35%; 0.3
IC total	0.97; 0.32		0.98; 0.62
IC total>0% vs IC total=0		6 vs 5 months; 0.63		3 vs 2 months; 0.5	44% vs 0%; 0.38
IC total≥2% vs IC total<2%		7 vs 4 months; 0.64		3 vs 2 months; 0.75	44% vs 40%; 0.8
IC total≥5% vs IC total<5%		7 vs 4 months; 0.27		3 vs 2 months; 0.72	42% vs 46%; 0.8
First line vs second line		15 vs 5 months; 0.01		15 vs 2 months; 0.002	67% vs 37%; 0.11
PD-L1 1-49% vs ≥50%		5 vs 8 months; 0.03		2 vs 4 months; 0.002	67% vs 27%; 0.009
ECOG 0-1 vs 2-3		8 vs 3 months; 0.03		3 vs 2 months; 0.09	52% vs 23%; 0.08
Status with brain metastases yes/no		4 vs 7 months; 0.09		2 vs 3 months; 0.02	12% vs 50%; 0.053
Status with liver and/or bone metastases yes/no		5 vs 8 months; 0.07		3 vs 2 months; 0.42	48% vs 39%; 0.57
Stage III vs IV		n.r. vs 5 months; 0.004		n.r. vs 2 months; 0.001	100% vs 39%; 0.04
Non-squamous vs squamous		5 vs 6 months; 0.35		3 vs 2 months; 0.78	48% vs 37%; 0.46
Age category, <65, 65-74, >75		5 vs 8 vs 3 months; 0.28		2 vs 4 vs 2 months; 0.48	31% vs 54% vs 29%; 0.27
Gender, men vs women		7 vs 5 months; 0.25		3 vs 2 months; 0.4	48% vs 35%; 0.4
First line subset (n=9)		15 months (CI 0; 35.5)		15 months (CI 1.1; 28.9)	0.67
AXL Hscore	0.99; 0.48		0.99; 0.24
AXL Hscore>0 vs AXL Hscore 0		15 vs 2 months; 0.84		15 vs 2 months; 0.26	71% vs 50%; 0.57
AXL Hscore>50 vs AXL Hscore 0		15 vs 2 months; 0.72		15 vs 2 months; 0.21	83% vs 50%; 0.35
AXL Hscore>100 vs AXL Hscore 0		15 vs 2 months; 0.87		15 vs 2 months; 0.33	80% vs 50%; 0.43
AXL Hscore>150 vs AXL Hscore 0		15 vs 2 months; 0.8		15 vs 2 months; 0.22	100% vs 50%; 0.25
AXL Hscore>200 vs AXL Hscore 0		N.A.		N.A.	N.A.
AXL Hscore>50 vs AXL Hscore<50		15 vs 3 months; 0.29		15 vs 3 months; 0.09	83% vs 33%; 0.13
AXL IC	0.66; 0.42		0.75; 0.5
AXL IC ≥1% vs AXL IC=0		8 vs 2 months; 0.7		5 vs 2 months; 0.99	67% vs 50%; 0.67
AXL IC ≥2% vs AXL IC=0		n.r. vs 2 months; 0.62		15 vs 2 months; 0.9	80% vs 50%; 0.43
IC total	0.94; 0.48		0.96; 0.57
IC total>0% vs IC total=0		N.A.		N.A.	N.A.
IC total≥2% vs IC total<2%		N.A.		N.A.	63% vs 100%; 0.45
IC total≥5% vs IC total<5%		N.A.		N.A.	62% vs 100%; 0.45
PD-L1 1-49% vs ≥50%		N.A.		N.A.	N.A.
ECOG 0-1 vs 2-3		15 vs 3 months; 0.29		15 vs 3 months; 0.53	83% vs 33%; 0.13
Status with brain metastases yes/no		3 vs n.r; 0.09		3 vs 15 months; 0.07	0% vs 86%; 0.02
Status with liver and/or bone metastases yes/no		8 vs 15 months; 0.6		5 vs 15 months; 0.86	66% vs 66%; 1
Stage III vs IV		8 months vs n.R; 0.9		n.r. vs 3 months; 0.012	100% vs 50%; 0.13
Non-squamous vs squamous		8 months vs n.r.; 0.23		5 vs 15 months; 0.43	60% vs 75%; 0.64
Age category, <65, 65-74, >75		N.A.		N.A.	100% vs 80% vs 33%; 0.3
Gender, men vs women		n.r. vs 3 months; 0.22		15 vs 3 months; 0.45	71% vs 50%; 0.57
Second line subset (n=35)		5 months (CI 3.9; 6.1)		2 months (CI 1.5; 2.5)	0.37
AXL Hscore	1.005; 0.06		1.0; 0.85
AXL Hscore>0 vs AXL Hscore 0		4 vs 7 months; 0.62		2 vs 2 months; 0.32	44% vs 32%; 0.46
AXL Hscore>50 vs AXL Hscore 0		2 vs 7 months; 0.08		2 vs 2 months; 0.9	36% vs 32%; 0.77
AXL Hscore>100 vs AXL Hscore 0		4 vs 7 months; 0.047		2 vs 2 months; 0.82	40% vs 32%; 0.72
AXL Hscore>150 vs AXL Hscore 0		2 vs 7 months; 0.049		2 vs 2 months; 0.72	0% vs 32%; 0.25
AXL Hscore>200 vs AXL Hscore 0		5 vs 7 months; 0.53		2 vs 2 months; 0.82	0% vs 32%; 0.5
AXL Hscore>50 vs AXL Hscore<50		2 vs 6 months; 0.09		2 vs 2 months; 0.64	38% vs 37%; 0.98
AXL IC	1.04; 0.76		1.0; 1.0
AXL IC ≥1% vs AXL IC=0		5 vs 4 months; 0.8		2 vs 2 months; 0.69	40% vs 33%; 0.69
AXL IC ≥2% vs AXL IC=0		5 vs 4 months; 0.75		2 vs 2 months; 0.9	42% vs 33%; 0.66
IC total	1.0; 0.99		1.03; 0.47
IC total>0% vs IC total=0		5 vs 5 months; 0.77		2 vs 2 months; 0.67	38% vs 0%; 0.44
IC total≥2% vs IC total<2%		5 vs 4 months; 0.42		2 vs 2 months; 0.76	39% vs 33%; 0.78
IC total≥5% vs IC total<5%		7 vs 4 months; 0.17		2 vs 2 months; 0.95	35% vs 42%; 0.7
PD-L1 1-49% vs ≥50%		5 vs 5 months; 0.5		2 vs 4 months; 0.2	27% vs 67%; 0.033
ECOG 0-1 vs 2-3		7 vs 3 months; 0.015		2 vs 2 months; 0.03	44% vs 20%; 0.18
Status with brain metastases yes/no		4 vs 5 months; 0.28		1 vs 2 months; 0.056	17% vs 41%; 0.25
Status with liver and/or bone metastases yes/no		4 vs 7 months; 0.13		2 vs 2 months; 0.9	44% vs 29%; 0.36
Stage III vs IV		N.A.		N.A.	N.A.
Non-squamous vs squamous		5 vs 4 months; 0.86		2 vs 2 months; 0.62	45% vs 27%; 0.27
Age category, <65, 65-74, >75		5 vs 5 vs 2 months; 0.09		2 vs 2 vs 2 months; 0.14	25% vs 47% vs 25%; 0.39
Gender, men vs women		4 vs 5 months; 0.94		2 vs 2 months; 0.92	40% vs 33%; 0.69
1Overall survival was calculated from the start of ICI treatment until follow-up or death of any cause.
2Progression-free survival was calculated from the start of ICI treatment to date of confirmed progression, death of any cause or last follow-up.
3The disease control rate was defined as the proportion of patients achieving response or stable disease due to ICI treatment.
