# Supplementary material for: AXL expression reflects tumor-immune cell dynamics impacting outcome in non-small cell lung cancer patients treated with immune checkpoint inhibitor monotherapy
Source: Front Immunol. 2024 Aug 21;15:1444007. doi: 10.3389/fimmu.2024.1444007 (PMC11375292; doi:10.3389/fimmu.2024.1444007)
Supplement: Supplementary file 11 [file Table4.xlsx]

## Sheet: Sheet1
Table S4. Gene mutations associated with ICI outcome measurements*1
Outcome metric	Gene name	Wild type	Mutated	p-value	Hazard Ratio
OS	LRRC53	39	5	0.000635	5.56
OS	FLNC	37	7	0.00107	3.95
OS	TENM1	39	5	0.00902	3.69
OS	ZEB2	39	5	0.0222	0.219
OS	CUBN	39	5	0.0237	2.93
OS	FRAS1	39	5	0.0267	0.227
OS	PCDH8	38	6	0.0291	2.62
PFS	COL11A1	35	9	0.00313	3.25
PFS	FLNC	37	7	0.00352	3.43
PFS	FAT1	37	7	0.00766	3.16
PFS	MUC4	29	15	0.0141	0.428
PFS	MUC17	37	7	0.0348	2.49
PFS	KCND2	39	5	0.0404	2.82
PFS	ZEB2	39	5	0.0439	0.308
PFS	PCDH8	38	6	0.0471	2.43
PFS	FRAS1	39	5	0.0485	0.314
*1 Genes mutated in ≥5 patients were screened by Kaplan-Meier survival analysis.
