# Supplementary material for: AXL expression reflects tumor-immune cell dynamics impacting outcome in non-small cell lung cancer patients treated with immune checkpoint inhibitor monotherapy
Source: Front Immunol. 2024 Aug 21;15:1444007. doi: 10.3389/fimmu.2024.1444007 (PMC11375292; doi:10.3389/fimmu.2024.1444007)
Supplement: Supplementary file 12 [file Table5.xlsx]

## Sheet: Sheet1
Table S5. Gene mutations associated with ICI outcome measurements within second line patients with low or high PD-L1 TPS
Outcome metric	Patient group	Gene name	Wild type	Mutated	p-value	Hazard Ratio
OS	2L PDL1 Low	CSMD1	22	4	0.00301	6.52
OS	2L PDL1 Low	LAMA1	22	4	0.0157	3.9
OS	2L PDL1 Low	COL14A1	22	4	0.0256	3.59
OS	2L PDL1 Low	DNAH9	22	4	0.038	3.26
OS	2L PDL1 Low	LRP1B	19	7	0.0451	2.64
PFS	2L PDL1 Low	PIK3CA	22	4	0.00218	5.65
PFS	2L PDL1 Low	OTOG	21	5	0.0264	3.36
PFS	2L PDL1 Low	COL11A1	19	7	0.0354	2.71
PFS	2L PDL1 Low	NFE2L2	22	4	0.0464	3.23
PFS	2L PDL1 High	FAT3	6	3	0.0236	9.08
PFS	2L PDL1 High	FLNC	6	3	0.0364	5.69
OS	2L PDL1 High	FLNC	6	3	0.00183	5.18
OS	2L PDL1 High	TP53	3	6	0.0101	0.0868
