# Supplementary material for: AXL expression reflects tumor-immune cell dynamics impacting outcome in non-small cell lung cancer patients treated with immune checkpoint inhibitor monotherapy
Source: Front Immunol. 2024 Aug 21;15:1444007. doi: 10.3389/fimmu.2024.1444007 (PMC11375292; doi:10.3389/fimmu.2024.1444007)
Supplement: Supplementary file 13 [file Table6.xlsx]

## Sheet: Panel
Table S6. IMC antibody panel
Metal	Mass	Target	Class	Purpose	Clone	Supplier	Catalog #	Dilution (1:X)
In	115	DC-LAMP (CD208)	type	(mreg)DCs, reactive type 2 pneumocytes	EPR24265-8	Abcam	ab281573	100
Pr	141	aSMA	type	VSMC's, fibroblasts	1A4	Fluidigm	201505	2000
Nd	142	CD15	type	Neutrophils	W6D3	BioLegend	323002	75
Nd	143	Vimentin	type	EMT tumor, Stromal cells	D21H3	Fluidigm	201505	750
Nd	144	CD14	type	APCs, negative DC marker	EPR3653	Fluidigm	3144025D	100
Nd	145	CD31	type	Enothelial vessel cells	EPR3094	Abcam	ab207090	50
Nd	146	CD16	type	CD163+ DC's, cytotoxic NKs, mono/mac	EPR16784	Fluidigm	3146020D	50
Nd	147	CD163	type	DC3, M2 macs	EDHu-1	R&D systems	NB110-40686	200
Nd	148	panCK (AE1/AE3)	type	Tumor mask	AE1/AE3	Fluidigm	3148022D	400
Sm	149	CD11b	type	C3R, monocyte/neutrophil/NK/DC2	EPR1344	Fluidigm	3149028D	100
Nd	150	PD-L1	state	Checkpoint, ICI target, myeloid/tumor	73-10	Abcam	ab226766	50
Eu	151	CD134/OX40	state	Activated T lymphocytes	Polyclonal	Fluidigm	3151024D	50
Sm	152	TCF1/7	state	Stem-like T cells	C63D9	CST	85942	100
Eu	153	AXL/anti-mouse	state	AXL extracellular domain (ECD)	7E10/poly.	ThermoFisher	MA5-15504/31160	200/2500
Sm	154	HIF-1a	type	hypoxia, neutrophils	EP1215Y	Abcam	ab210073	400
Gd	155	FoxP3	type	Tregs	PCH101	Fluidigm	3155018D	50
Gd	156	CD4	type	Th, Treg, DC	EPR6855	Fluidigm	201505	30
Gd	157	AXL/anti-Rabbit	state	AXL intracellular domain (ICD)	C89E7/poly.	CST/ThermoFisher	8661/A16098	200/200
Gd	158	E-cadherin	type	Epithelial (tumor) cells	24E10	Fluidigm	3158029D	50
Tb	159	CD68	type	pan-macrophage	KP1	Fluidigm	201505	1000
Gd	160	Clec9A	type	cDC1	EPR22324	Abcam	ab245121	100
Dy	161	CD20	type	B cells	H1	Fluidigm	3161032D	25
Dy	162	CD8a	type	T cell, DC	C8/144B	Fluidigm	201505	200
Dy	163	CD45	type	pan-immune	D9M8I	Fluidigm	91H009163	200
Dy	164	CD11c	type	Myeloid macrophages / DCs	EP1347Y	Abcam	ab216655	500
Ho	165	PD-1	state	exhausted T cells	D4W2J	CST	63815SF	25
Er	166	CD74	type	HLA-DR surrogate, APCs	LN2	Abcam	ab213104	50
Er	167	Granzyme B	state	Cytotoxic T/NK/Neutrophil/Mac	EPR20129-17	Fluidigm	201505	600
Er	168	Ki67	state	proliferation	B56	Fluidigm	201505	100
Tm	169	Collagen type I	type	stroma, fibroblast	Polyclonal	Fluidigm	201505	1500
Er	170	CD3	type	T cells	Polyclonal	Fluidigm	3167021D	50
Yb	171	pERK1/2	state	Signaling	D13.14.4E	Fluidigm	3171021D	50
Yb	172	Cleaved Caspase3	state	Cell death, apoptosis	5A1E	Fluidigm	3172027D	50
Yb	173	Gas6	state	Secreted AXL ligand	Polyclonal	R&D systems	AF885	50
Yb	174	CD123	excluded	plasmacytoid DCs	IL3RA/2947R	Novus Bio	NBP2-79851	50
Lu	175	CCR7	excluded	mregDC, LN-homing T/B/NK cells	EPR23192-57	Abcam	ab272938	25
Yb	176	NKp46	excluded	CD16-negative resident NK cells	195314	R&D systems	MAB1850	25
Ir	191/193	DNA intercalator	tissue	DNA / nuclei mask	NA	Fluidigm	201192B	1000
Pt	195	ICSK1	tissue	Pan-membrane segmentation marker	NA	Fluidigm	201500	100
Pt	196	ICSK2	tissue	Pan-membrane segmentation marker	NA	Fluidigm	201500	100
Pt	198	ICSK3	tissue	Pan-membrane segmentation marker	NA	Fluidigm	201500	100
